# Supplementary material for: Production of (10S,11S)-(—)-epi-Pyriculol and Its HPLC Quantification in Liquid Cultures of Pyricularia grisea, a Potential Mycoherbicide for the Control of Buffelgrass (Cenchrus ciliaris)
Source: J Fungi (Basel). 2023 Mar 3;9(3):316. doi: 10.3390/jof9030316 (PMC10056936; doi:10.3390/jof9030316)
Supplement: Supplementary file 1 [file jof-09-00316-s001.zip]

Archive with 1 entries (1 files):
- jof-2239526-supplementary.pdf
